# Supplementary material for: A Multidisciplinary Approach to Unraveling the Natural Product Biosynthetic Potential of a Streptomyces Strain Collection Isolated from Leaf-Cutting Ants
Source: Microorganisms. 2021 Oct 26;9(11):2225. doi: 10.3390/microorganisms9112225 (PMC8621525; doi:10.3390/microorganisms9112225)
Supplement: Supplementary file 1 [file microorganisms-09-02225-s001.zip]

Archive with 6 entries (6 files):
- Table S20. Dereplication.pdf
- Figures S2-S13. Singletons.pdf
- Figure. S1. BUSCO.jpg
- Table S1. Housekeeping genes used in MLSA.pdf
- Table S2. Curated gene clusters.xlsx
- Table S3-S19. BGC prediction.pdf
