# Supplementary material for: A Multidisciplinary Approach to Unraveling the Natural Product Biosynthetic Potential of a Streptomyces Strain Collection Isolated from Leaf-Cutting Ants
Source: Microorganisms. 2021 Oct 26;9(11):2225. doi: 10.3390/microorganisms9112225 (PMC8621525; doi:10.3390/microorganisms9112225)
Supplement: Supplementary file 1 [file microorganisms-09-02225-s001.zip › Table S2. Curated gene clusters.xlsx]

## Sheet: Hoja1
	antiSMASH gene cluster		From (gene cluster bp)	To (gene cluster bp)
1	CS014.1.region022	Coelichelin	1	45986
		Streptobactin	45903	102428
2	CS014.2.region004	Alkylresorcinol	1	26012
		NRPS	26020	104876
3	CS057.1.region002	Lanthipeptide	1	19042
		Cycloheximide	14457	58955
4	CS057.1.region003	Alkylresorcinol	78035	104825
		NRPS	1	78191
5	CS081A.1.region004	Butyrolacton	1	16553
		NRPS	16215	76291
6	CS081A.4.region006	albachelin	1	45996
		NRPS	45540	101272
7	CS081A.4.region007	Terpene	1	29742
		T2PKS	29743	72513
8	CS090A.1.region001	T3PKS	1	43816
		NRPS-betalactone	43738	90217
9	CS090A.1.region002	2-methylisoborneol	1	16020
		NRPS	15968	42774
10	CS090A.1.region026	Alkylresorcinol	1	26249
		NRPS	26413	104654
11	CS090A.2.region004	TransATPKS/PKS-like/T1PKS/NRPS	1	72387
		Streptobactin	72039	115987
12	CS090A.2.region005	Melanin	38598	50920
		Coelichelin	1	38597
13	CS113.1.region014	Siderophore	1	11208
		T2PKS-Hatomarubigin	11204	73941
14	CS113.1.region021	Cervimycin	34798	72495
		PKS-like/Other	1	35013
15	CS131.1.region004	Streptobactin	1	44893
		Coelichelin	44761	89110
16	CS131.1.region018	NRPS	1	56150
		Ladderane/arylpropilene/NRPS-like	55799	94197
		Lassopeptide	94117	117044
17	CS131.1.region033	isorenieratene	1	15592
		T1PKS/NRPS	15593	59616
18	CS131.1.region036	Alkylresorcinol	1	27772
		NRPS	27699	105244
19	CS147.1.region004	Streptobactin	1	43409
		Coelichelin	43198	87233
		NRPS	87087	140804
20	CS147.1.region013	Phosphonate	1	44233
		Keywimysin	44047	62794
21	CS147.1.region025	SGR_PTMS	1	35106
		Bacteriocin	35026	54309
22	CS147.1.region026	isorenieratene	1	15551
		T1PKS/NRPS	15826	61554
23	CS147.1.region029	Alkylresorcinol	1	28241
		NRPS	28159	55557
24	CS149.1.region004	Streptobactin	1	43733
		Coelichelin	43734	82207
25	CS149.1.region026	SGR_PTMS	1	34637
		Bacteriocin	34480	53330
26	CS159.1.region007	NRPS-betalactone	1	54988
		Siderophore	55472	67741
27	CS159.1.region011	Coelibactin	1	44714
		Undecylprodigiosine	44444	90907
28	CS159.2.region001	T2PKS	1	39268
		Butyrolactone	38789	49261
29	CS207.1.region012	Butyrolacton	1	32789
		T2PKS	32535	85858
30	CS227.1.region020	T3PKS	1	53775
		Candicidines	52780	190886
		Antimycins	190539	224263
		Lanthipeptide-NRPS/PKS-NRPS	223954	331109
31	SAL.1.region020	Bacteriocin	1	11612
		Terpene	11527	28932
32	SAL.1.region022	Candicidines	1	151888
		Antimycins	152463	187434
33	SAV.1.region018	Lanthipeptides-T1PKS-NRPS	187316	270788
		Oligomycins	72517	193850
		Spore pigment	1	72006
34	Sclav.1.region18	Lanthipeptide	186570	186597
		Spore pigment	1	70758
35	Sclav_PSCL4.1.region002	(-)-d-cadiene	57647	78681
		NRPS	1	57799
36	SCO.1.region027	Coelibactin	20793	54936
		alkylresorcinol	1	21445
		2-methylisoborneol	54703	73251
